# Supplementary material for: Nurse-Driven Interventions Reduce Central Line-Associated Bloodstream Infection Close to Zero in One Pediatric Oncologic Facility: A Single-Center Retrospective Observational Study
Source: Nurs Rep. 2024 Sep 26;14(4):2668–79. doi: 10.3390/nursrep14040197 (PMC11503445; doi:10.3390/nursrep14040197)
Supplement: Supplementary file 1 [file nursrep-14-00197-s001.zip]

Archive with 1 entries (1 files):
- nursrep-3154189-supplementary.pdf
